# Supplementary material for: Design, Synthesis, Biological Evaluation, and Molecular Dynamics Simulation of Influenza Polymerase PB2 Inhibitors
Source: Molecules. 2023 Feb 15;28(4):1849. doi: 10.3390/molecules28041849 (PMC9960307; doi:10.3390/molecules28041849)
Supplement: Supplementary file 1 [file molecules-28-01849-s001.zip]

Archive with 1 entries (1 files):
- molecules-2035303-supplementary.pdf
